# Supplementary material for: PrEP Scale-Up and PEP in Central and Eastern Europe: Changes in Time and the Challenges We Face with No Expected HIV Vaccine in the near Future
Source: Vaccines (Basel). 2023 Jan 4;11(1):122. doi: 10.3390/vaccines11010122 (PMC9867039; doi:10.3390/vaccines11010122)
Supplement: Supplementary file 1 [file vaccines-11-00122-s001.zip]

Archive with 1 entries (1 files):
- vaccines-2101285-supplementary.pdf
